# Supplementary material for: Functional Richness and Identity Do Not Strongly Affect Invasibility of Constructed Dune Communities
Source: PLoS One. 2017 Jan 10;12(1):e0169243. doi: 10.1371/journal.pone.0169243 (PMC5224978; doi:10.1371/journal.pone.0169243)
Supplement: S1 File — (XLSX) [file pone.0169243.s001.xlsx]

## Sheet: bitou_seedlings
# bitou seedlings
Mesocosm	Treatment	treatment_code	Time_period	Monitoring_date	#_seedlings
2	b	1	1	4.2.08	0
14	b	1	1	4.2.08	0
21	b	1	1	4.2.08	0
24	b	1	1	4.2.08	0
45	b	1	1	4.2.08	0
2	b	1	2	11.2.08	0
14	b	1	2	11.2.08	7
21	b	1	2	11.2.08	7
24	b	1	2	11.2.08	3
45	b	1	2	11.2.08	0
2	b	1	3	20.2.08	0
14	b	1	3	20.2.08	7
21	b	1	3	20.2.08	1
24	b	1	3	20.2.08	0
45	b	1	3	20.2.08	1
2	b	1	4	27.2.08	0
14	b	1	4	27.2.08	8
21	b	1	4	27.2.08	1
24	b	1	4	27.2.08	0
45	b	1	4	27.2.08	0
2	b	1	5	5.3.08	0
14	b	1	5	5.3.08	8
21	b	1	5	5.3.08	2
24	b	1	5	5.3.08	0
45	b	1	5	5.3.08	1
2	b	1	6	12.3.08	4
14	b	1	6	12.3.08	13
21	b	1	6	12.3.08	4
24	b	1	6	12.3.08	1
45	b	1	6	12.3.08	1
2	b	1	7	19.3.08	7
14	b	1	7	19.3.08	14
21	b	1	7	19.3.08	9
24	b	1	7	19.3.08	1
45	b	1	7	19.3.08	1
2	b	1	8	26.3.08	7
14	b	1	8	26.3.08	13
21	b	1	8	26.3.08	9
24	b	1	8	26.3.08	2
45	b	1	8	26.3.08	1
2	b	1	9	2.4.08	9
14	b	1	9	2.4.08	14
21	b	1	9	2.4.08	12
24	b	1	9	2.4.08	2
45	b	1	9	2.4.08	1
2	b	1	10	16.4.08	14
14	b	1	10	16.4.08	21
21	b	1	10	16.4.08	26
24	b	1	10	16.4.08	6
45	b	1	10	16.4.08	1
2	b	1	11	2.5.08	30
14	b	1	11	2.5.08	25
21	b	1	11	2.5.08	44
24	b	1	11	2.5.08	18
45	b	1	11	2.5.08	11
2	b	1	12	14.5.08	33
14	b	1	12	14.5.08	26
21	b	1	12	14.5.08	52
24	b	1	12	14.5.08	26
45	b	1	12	14.5.08	20
2	b	1	13	30.5.08	36
14	b	1	13	30.5.08	29
21	b	1	13	30.5.08	56
24	b	1	13	30.5.08	24
45	b	1	13	30.5.08	20
2	b	1	14	12.6.08	38
14	b	1	14	12.6.08	27
21	b	1	14	12.6.08	52
24	b	1	14	12.6.08	25
45	b	1	14	12.6.08	21
2	b	1	15	25.6.08	41
14	b	1	15	25.6.08	26
21	b	1	15	25.6.08	37
24	b	1	15	25.6.08	26
45	b	1	15	25.6.08	32
2	b	1	16	9.7.08	37
14	b	1	16	9.7.08	27
21	b	1	16	9.7.08	56
24	b	1	16	9.7.08	46
45	b	1	16	9.7.08	28
2	b	1	17	7.8.08	41
14	b	1	17	7.8.08	26
21	b	1	17	7.8.08	52
24	b	1	17	7.8.08	25
45	b	1	17	7.8.08	27
2	b	1	18	4.9.08	41
14	b	1	18	4.9.08	27
21	b	1	18	4.9.08	64
24	b	1	18	4.9.08	22
45	b	1	18	4.9.08	39
2	b	1	19	1.10.08	41
14	b	1	19	1.10.08	24
21	b	1	19	1.10.08	49
24	b	1	19	1.10.08	20
45	b	1	19	1.10.08	34
2	b	1	20	28.10.08	30
14	b	1	20	28.10.08	22
21	b	1	20	28.10.08	31
24	b	1	20	28.10.08	18
45	b	1	20	28.10.08	16
2	b	1	21	25.11.08	15
14	b	1	21	25.11.08	20
21	b	1	21	25.11.08	29
24	b	1	21	25.11.08	13
45	b	1	21	25.11.08	8
2	b	1	22	23.12.08	11
14	b	1	22	23.12.08	19
21	b	1	22	23.12.08	29
24	b	1	22	23.12.08	19
45	b	1	22	23.12.08	10
2	b	1	23	30.1.09	12
14	b	1	23	30.1.09	19
21	b	1	23	30.1.09	28
24	b	1	23	30.1.09	17
45	b	1	23	30.1.09	8
4	g	2	1	4.2.08	0
5	g	2	1	4.2.08	0
16	g	2	1	4.2.08	0
20	g	2	1	4.2.08	0
36	g	2	1	4.2.08	0
4	g	2	2	11.2.08	0
5	g	2	2	11.2.08	2
16	g	2	2	11.2.08	1
20	g	2	2	11.2.08	0
36	g	2	2	11.2.08	0
4	g	2	3	20.2.08	1
5	g	2	3	20.2.08	8
16	g	2	3	20.2.08	2
20	g	2	3	20.2.08	5
36	g	2	3	20.2.08	2
4	g	2	4	27.2.08	4
5	g	2	4	27.2.08	8
16	g	2	4	27.2.08	17
20	g	2	4	27.2.08	12
36	g	2	4	27.2.08	26
4	g	2	5	5.3.08	7
5	g	2	5	5.3.08	12
16	g	2	5	5.3.08	29
20	g	2	5	5.3.08	13
36	g	2	5	5.3.08	25
4	g	2	6	12.3.08	5
5	g	2	6	12.3.08	12
16	g	2	6	12.3.08	23
20	g	2	6	12.3.08	12
36	g	2	6	12.3.08	16
4	g	2	7	19.3.08	8
5	g	2	7	19.3.08	11
16	g	2	7	19.3.08	26
20	g	2	7	19.3.08	16
36	g	2	7	19.3.08	27
4	g	2	8	26.3.08	4
5	g	2	8	26.3.08	11
16	g	2	8	26.3.08	30
20	g	2	8	26.3.08	13
36	g	2	8	26.3.08	26
4	g	2	9	2.4.08	6
5	g	2	9	2.4.08	10
16	g	2	9	2.4.08	33
20	g	2	9	2.4.08	17
36	g	2	9	2.4.08	16
4	g	2	10	16.4.08	9
5	g	2	10	16.4.08	11
16	g	2	10	16.4.08	35
20	g	2	10	16.4.08	17
36	g	2	10	16.4.08	32
4	g	2	11	2.5.08	19
5	g	2	11	2.5.08	39
16	g	2	11	2.5.08	33
20	g	2	11	2.5.08	17
36	g	2	11	2.5.08	53
4	g	2	12	14.5.08	36
5	g	2	12	14.5.08	26
16	g	2	12	14.5.08	31
20	g	2	12	14.5.08	28
36	g	2	12	14.5.08	38
4	g	2	13	30.5.08	39
5	g	2	13	30.5.08	25
16	g	2	13	30.5.08	44
20	g	2	13	30.5.08	28
36	g	2	13	30.5.08	40
4	g	2	14	12.6.08	31
5	g	2	14	12.6.08	28
16	g	2	14	12.6.08	38
20	g	2	14	12.6.08	30
36	g	2	14	12.6.08	39
4	g	2	15	25.6.08	42
5	g	2	15	25.6.08	30
16	g	2	15	25.6.08	43
20	g	2	15	25.6.08	36
36	g	2	15	25.6.08	37
4	g	2	16	9.7.08	39
5	g	2	16	9.7.08	46
16	g	2	16	9.7.08	57
20	g	2	16	9.7.08	45
36	g	2	16	9.7.08	37
4	g	2	17	7.8.08	40
5	g	2	17	7.8.08	65
16	g	2	17	7.8.08	49
20	g	2	17	7.8.08	45
36	g	2	17	7.8.08	43
4	g	2	18	4.9.08	55
5	g	2	18	4.9.08	52
16	g	2	18	4.9.08	54
20	g	2	18	4.9.08	50
36	g	2	18	4.9.08	54
4	g	2	19	1.10.08	51
5	g	2	19	1.10.08	62
16	g	2	19	1.10.08	48
20	g	2	19	1.10.08	47
36	g	2	19	1.10.08	49
4	g	2	20	28.10.08	56
5	g	2	20	28.10.08	64
16	g	2	20	28.10.08	54
20	g	2	20	28.10.08	54
36	g	2	20	28.10.08	54
4	g	2	21	25.11.08	56
5	g	2	21	25.11.08	66
16	g	2	21	25.11.08	53
20	g	2	21	25.11.08	51
36	g	2	21	25.11.08	55
4	g	2	22	23.12.08	59
5	g	2	22	23.12.08	70
16	g	2	22	23.12.08	57
20	g	2	22	23.12.08	58
36	g	2	22	23.12.08	53
4	g	2	23	30.1.09	57
5	g	2	23	30.1.09	66
16	g	2	23	30.1.09	52
20	g	2	23	30.1.09	58
36	g	2	23	30.1.09	55
6	gh	3	1	4.2.08	0
8	gh	3	1	4.2.08	0
31	gh	3	1	4.2.08	0
33	gh	3	1	4.2.08	0
42	gh	3	1	4.2.08	0
6	gh	3	2	11.2.08	4
8	gh	3	2	11.2.08	6
31	gh	3	2	11.2.08	6
33	gh	3	2	11.2.08	4
42	gh	3	2	11.2.08	6
6	gh	3	3	20.2.08	24
8	gh	3	3	20.2.08	16
31	gh	3	3	20.2.08	30
33	gh	3	3	20.2.08	27
42	gh	3	3	20.2.08	13
6	gh	3	4	27.2.08	8
8	gh	3	4	27.2.08	19
31	gh	3	4	27.2.08	43
33	gh	3	4	27.2.08	29
42	gh	3	4	27.2.08	21
6	gh	3	5	5.3.08	26
8	gh	3	5	5.3.08	17
31	gh	3	5	5.3.08	31
33	gh	3	5	5.3.08	28
42	gh	3	5	5.3.08	18
6	gh	3	6	12.3.08	19
8	gh	3	6	12.3.08	14
31	gh	3	6	12.3.08	36
33	gh	3	6	12.3.08	29
42	gh	3	6	12.3.08	21
6	gh	3	7	19.3.08	19
8	gh	3	7	19.3.08	17
31	gh	3	7	19.3.08	37
33	gh	3	7	19.3.08	30
42	gh	3	7	19.3.08	24
6	gh	3	8	26.3.08	27
8	gh	3	8	26.3.08	20
31	gh	3	8	26.3.08	51
33	gh	3	8	26.3.08	29
42	gh	3	8	26.3.08	22
6	gh	3	9	2.4.08	15
8	gh	3	9	2.4.08	15
31	gh	3	9	2.4.08	42
33	gh	3	9	2.4.08	28
42	gh	3	9	2.4.08	16
6	gh	3	10	16.4.08	21
8	gh	3	10	16.4.08	17
31	gh	3	10	16.4.08	37
33	gh	3	10	16.4.08	37
42	gh	3	10	16.4.08	24
6	gh	3	11	2.5.08	28
8	gh	3	11	2.5.08	27
31	gh	3	11	2.5.08	50
33	gh	3	11	2.5.08	71
42	gh	3	11	2.5.08	50
6	gh	3	12	14.5.08	35
8	gh	3	12	14.5.08	30
31	gh	3	12	14.5.08	50
33	gh	3	12	14.5.08	69
42	gh	3	12	14.5.08	61
6	gh	3	13	30.5.08	23
8	gh	3	13	30.5.08	26
31	gh	3	13	30.5.08	62
33	gh	3	13	30.5.08	84
42	gh	3	13	30.5.08	58
6	gh	3	14	12.6.08	38
8	gh	3	14	12.6.08	30
31	gh	3	14	12.6.08	43
33	gh	3	14	12.6.08	79
42	gh	3	14	12.6.08	56
6	gh	3	15	25.6.08	48
8	gh	3	15	25.6.08	33
31	gh	3	15	25.6.08	64
33	gh	3	15	25.6.08	70
42	gh	3	15	25.6.08	52
6	gh	3	16	9.7.08	57
8	gh	3	16	9.7.08	37
31	gh	3	16	9.7.08	66
33	gh	3	16	9.7.08	76
42	gh	3	16	9.7.08	59
6	gh	3	17	7.8.08	77
8	gh	3	17	7.8.08	57
31	gh	3	17	7.8.08	57
33	gh	3	17	7.8.08	85
42	gh	3	17	7.8.08	69
6	gh	3	18	4.9.08	77
8	gh	3	18	4.9.08	45
31	gh	3	18	4.9.08	89
33	gh	3	18	4.9.08	97
42	gh	3	18	4.9.08	66
6	gh	3	19	1.10.08	74
8	gh	3	19	1.10.08	51
31	gh	3	19	1.10.08	71
33	gh	3	19	1.10.08	85
42	gh	3	19	1.10.08	73
6	gh	3	20	28.10.08	70
8	gh	3	20	28.10.08	61
31	gh	3	20	28.10.08	83
33	gh	3	20	28.10.08	103
42	gh	3	20	28.10.08	83
6	gh	3	21	25.11.08	75
8	gh	3	21	25.11.08	67
31	gh	3	21	25.11.08	87
33	gh	3	21	25.11.08	110
42	gh	3	21	25.11.08	88
6	gh	3	22	23.12.08	75
8	gh	3	22	23.12.08	78
31	gh	3	22	23.12.08	94
33	gh	3	22	23.12.08	110
42	gh	3	22	23.12.08	82
6	gh	3	23	30.1.09	77
8	gh	3	23	30.1.09	71
31	gh	3	23	30.1.09	94
33	gh	3	23	30.1.09	107
42	gh	3	23	30.1.09	87
10	ghs	4	1	4.2.08	0
34	ghs	4	1	4.2.08	0
40	ghs	4	1	4.2.08	0
41	ghs	4	1	4.2.08	0
43	ghs	4	1	4.2.08	0
10	ghs	4	2	11.2.08	0
34	ghs	4	2	11.2.08	0
40	ghs	4	2	11.2.08	0
41	ghs	4	2	11.2.08	4
43	ghs	4	2	11.2.08	0
10	ghs	4	3	20.2.08	1
34	ghs	4	3	20.2.08	1
40	ghs	4	3	20.2.08	5
41	ghs	4	3	20.2.08	17
43	ghs	4	3	20.2.08	16
10	ghs	4	4	27.2.08	4
34	ghs	4	4	27.2.08	8
40	ghs	4	4	27.2.08	13
41	ghs	4	4	27.2.08	25
43	ghs	4	4	27.2.08	20
10	ghs	4	5	5.3.08	5
34	ghs	4	5	5.3.08	4
40	ghs	4	5	5.3.08	9
41	ghs	4	5	5.3.08	28
43	ghs	4	5	5.3.08	26
10	ghs	4	6	12.3.08	5
34	ghs	4	6	12.3.08	7
40	ghs	4	6	12.3.08	7
41	ghs	4	6	12.3.08	32
43	ghs	4	6	12.3.08	22
10	ghs	4	7	19.3.08	4
34	ghs	4	7	19.3.08	12
40	ghs	4	7	19.3.08	7
41	ghs	4	7	19.3.08	36
43	ghs	4	7	19.3.08	21
10	ghs	4	8	26.3.08	5
34	ghs	4	8	26.3.08	13
40	ghs	4	8	26.3.08	7
41	ghs	4	8	26.3.08	35
43	ghs	4	8	26.3.08	25
10	ghs	4	9	2.4.08	7
34	ghs	4	9	2.4.08	7
40	ghs	4	9	2.4.08	41
41	ghs	4	9	2.4.08	11
43	ghs	4	9	2.4.08	24
10	ghs	4	10	16.4.08	10
34	ghs	4	10	16.4.08	13
40	ghs	4	10	16.4.08	12
41	ghs	4	10	16.4.08	46
43	ghs	4	10	16.4.08	26
10	ghs	4	11	2.5.08	23
34	ghs	4	11	2.5.08	20
40	ghs	4	11	2.5.08	51
41	ghs	4	11	2.5.08	84
43	ghs	4	11	2.5.08	51
10	ghs	4	12	14.5.08	24
34	ghs	4	12	14.5.08	14
40	ghs	4	12	14.5.08	59
41	ghs	4	12	14.5.08	67
43	ghs	4	12	14.5.08	53
10	ghs	4	13	30.5.08	19
34	ghs	4	13	30.5.08	16
40	ghs	4	13	30.5.08	62
41	ghs	4	13	30.5.08	86
43	ghs	4	13	30.5.08	35
10	ghs	4	14	12.6.08	29
34	ghs	4	14	12.6.08	26
40	ghs	4	14	12.6.08	69
41	ghs	4	14	12.6.08	81
43	ghs	4	14	12.6.08	62
10	ghs	4	15	25.6.08	30
34	ghs	4	15	25.6.08	34
40	ghs	4	15	25.6.08	67
41	ghs	4	15	25.6.08	83
43	ghs	4	15	25.6.08	67
10	ghs	4	16	9.7.08	44
34	ghs	4	16	9.7.08	31
40	ghs	4	16	9.7.08	78
41	ghs	4	16	9.7.08	81
43	ghs	4	16	9.7.08	62
10	ghs	4	17	7.8.08	48
34	ghs	4	17	7.8.08	34
40	ghs	4	17	7.8.08	82
41	ghs	4	17	7.8.08	92
43	ghs	4	17	7.8.08	78
10	ghs	4	18	4.9.08	49
34	ghs	4	18	4.9.08	28
40	ghs	4	18	4.9.08	84
41	ghs	4	18	4.9.08	99
43	ghs	4	18	4.9.08	72
10	ghs	4	19	1.10.08	55
34	ghs	4	19	1.10.08	30
40	ghs	4	19	1.10.08	80
41	ghs	4	19	1.10.08	107
43	ghs	4	19	1.10.08	80
10	ghs	4	20	28.10.08	63
34	ghs	4	20	28.10.08	30
40	ghs	4	20	28.10.08	91
41	ghs	4	20	28.10.08	107
43	ghs	4	20	28.10.08	74
10	ghs	4	21	25.11.08	73
34	ghs	4	21	25.11.08	36
40	ghs	4	21	25.11.08	82
41	ghs	4	21	25.11.08	108
43	ghs	4	21	25.11.08	83
10	ghs	4	22	23.12.08	72
34	ghs	4	22	23.12.08	41
40	ghs	4	22	23.12.08	92
41	ghs	4	22	23.12.08	103
43	ghs	4	22	23.12.08	70
10	ghs	4	23	30.1.09	72
34	ghs	4	23	30.1.09	39
40	ghs	4	23	30.1.09	86
41	ghs	4	23	30.1.09	107
43	ghs	4	23	30.1.09	80
23	gs	5	1	4.2.08	0
25	gs	5	1	4.2.08	0
29	gs	5	1	4.2.08	0
30	gs	5	1	4.2.08	0
38	gs	5	1	4.2.08	0
23	gs	5	2	11.2.08	3
25	gs	5	2	11.2.08	0
29	gs	5	2	11.2.08	2
30	gs	5	2	11.2.08	1
38	gs	5	2	11.2.08	4
23	gs	5	3	20.2.08	13
25	gs	5	3	20.2.08	2
29	gs	5	3	20.2.08	3
30	gs	5	3	20.2.08	4
38	gs	5	3	20.2.08	21
23	gs	5	4	27.2.08	13
25	gs	5	4	27.2.08	1
29	gs	5	4	27.2.08	8
30	gs	5	4	27.2.08	27
38	gs	5	4	27.2.08	36
23	gs	5	5	5.3.08	19
25	gs	5	5	5.3.08	3
29	gs	5	5	5.3.08	8
30	gs	5	5	5.3.08	27
38	gs	5	5	5.3.08	36
23	gs	5	6	12.3.08	21
25	gs	5	6	12.3.08	7
29	gs	5	6	12.3.08	10
30	gs	5	6	12.3.08	24
38	gs	5	6	12.3.08	38
23	gs	5	7	19.3.08	16
25	gs	5	7	19.3.08	8
29	gs	5	7	19.3.08	11
30	gs	5	7	19.3.08	24
38	gs	5	7	19.3.08	36
23	gs	5	8	26.3.08	24
25	gs	5	8	26.3.08	5
29	gs	5	8	26.3.08	11
30	gs	5	8	26.3.08	27
38	gs	5	8	26.3.08	37
23	gs	5	9	2.4.08	25
25	gs	5	9	2.4.08	9
29	gs	5	9	2.4.08	9
30	gs	5	9	2.4.08	23
38	gs	5	9	2.4.08	36
23	gs	5	10	16.4.08	22
25	gs	5	10	16.4.08	7
29	gs	5	10	16.4.08	11
30	gs	5	10	16.4.08	30
38	gs	5	10	16.4.08	40
23	gs	5	11	2.5.08	31
25	gs	5	11	2.5.08	22
29	gs	5	11	2.5.08	28
30	gs	5	11	2.5.08	28
38	gs	5	11	2.5.08	46
23	gs	5	12	14.5.08	26
25	gs	5	12	14.5.08	29
29	gs	5	12	14.5.08	30
30	gs	5	12	14.5.08	42
38	gs	5	12	14.5.08	54
23	gs	5	13	30.5.08	24
25	gs	5	13	30.5.08	34
29	gs	5	13	30.5.08	30
30	gs	5	13	30.5.08	37
38	gs	5	13	30.5.08	55
23	gs	5	14	12.6.08	35
25	gs	5	14	12.6.08	35
29	gs	5	14	12.6.08	33
30	gs	5	14	12.6.08	45
38	gs	5	14	12.6.08	64
23	gs	5	15	25.6.08	32
25	gs	5	15	25.6.08	34
29	gs	5	15	25.6.08	34
30	gs	5	15	25.6.08	54
38	gs	5	15	25.6.08	53
23	gs	5	16	9.7.08	42
25	gs	5	16	9.7.08	27
29	gs	5	16	9.7.08	43
30	gs	5	16	9.7.08	58
38	gs	5	16	9.7.08	60
23	gs	5	17	7.8.08	49
25	gs	5	17	7.8.08	47
29	gs	5	17	7.8.08	56
30	gs	5	17	7.8.08	67
38	gs	5	17	7.8.08	70
23	gs	5	18	4.9.08	59
25	gs	5	18	4.9.08	52
29	gs	5	18	4.9.08	55
30	gs	5	18	4.9.08	73
38	gs	5	18	4.9.08	73
23	gs	5	19	1.10.08	50
25	gs	5	19	1.10.08	48
29	gs	5	19	1.10.08	53
30	gs	5	19	1.10.08	73
38	gs	5	19	1.10.08	65
23	gs	5	20	28.10.08	63
25	gs	5	20	28.10.08	51
29	gs	5	20	28.10.08	49
30	gs	5	20	28.10.08	83
38	gs	5	20	28.10.08	61
23	gs	5	21	25.11.08	66
25	gs	5	21	25.11.08	50
29	gs	5	21	25.11.08	47
30	gs	5	21	25.11.08	77
38	gs	5	21	25.11.08	69
23	gs	5	22	23.12.08	62
25	gs	5	22	23.12.08	55
29	gs	5	22	23.12.08	46
30	gs	5	22	23.12.08	79
38	gs	5	22	23.12.08	77
23	gs	5	23	30.1.09	61
25	gs	5	23	30.1.09	55
29	gs	5	23	30.1.09	46
30	gs	5	23	30.1.09	71
38	gs	5	23	30.1.09	75
1	h	6	1	4.2.08	0
9	h	6	1	4.2.08	0
19	h	6	1	4.2.08	0
32	h	6	1	4.2.08	0
50	h	6	1	4.2.08	0
1	h	6	2	11.2.08	4
9	h	6	2	11.2.08	1
19	h	6	2	11.2.08	3
32	h	6	2	11.2.08	8
50	h	6	2	11.2.08	6
1	h	6	3	20.2.08	9
9	h	6	3	20.2.08	7
19	h	6	3	20.2.08	13
32	h	6	3	20.2.08	17
50	h	6	3	20.2.08	17
1	h	6	4	27.2.08	9
9	h	6	4	27.2.08	9
19	h	6	4	27.2.08	19
32	h	6	4	27.2.08	32
50	h	6	4	27.2.08	9
1	h	6	5	5.3.08	11
9	h	6	5	5.3.08	13
19	h	6	5	5.3.08	17
32	h	6	5	5.3.08	15
50	h	6	5	5.3.08	12
1	h	6	6	12.3.08	15
9	h	6	6	12.3.08	10
19	h	6	6	12.3.08	17
32	h	6	6	12.3.08	14
50	h	6	6	12.3.08	8
1	h	6	7	19.3.08	12
9	h	6	7	19.3.08	7
19	h	6	7	19.3.08	16
32	h	6	7	19.3.08	12
50	h	6	7	19.3.08	6
1	h	6	8	26.3.08	13
9	h	6	8	26.3.08	9
19	h	6	8	26.3.08	16
32	h	6	8	26.3.08	15
50	h	6	8	26.3.08	8
1	h	6	9	2.4.08	12
9	h	6	9	2.4.08	12
19	h	6	9	2.4.08	27
32	h	6	9	2.4.08	17
50	h	6	9	2.4.08	9
1	h	6	10	16.4.08	17
9	h	6	10	16.4.08	17
19	h	6	10	16.4.08	28
32	h	6	10	16.4.08	27
50	h	6	10	16.4.08	18
1	h	6	11	2.5.08	49
9	h	6	11	2.5.08	56
19	h	6	11	2.5.08	55
32	h	6	11	2.5.08	54
50	h	6	11	2.5.08	66
1	h	6	12	14.5.08	38
9	h	6	12	14.5.08	53
19	h	6	12	14.5.08	76
32	h	6	12	14.5.08	60
50	h	6	12	14.5.08	65
1	h	6	13	30.5.08	48
9	h	6	13	30.5.08	44
19	h	6	13	30.5.08	74
32	h	6	13	30.5.08	63
50	h	6	13	30.5.08	57
1	h	6	14	12.6.08	34
9	h	6	14	12.6.08	39
19	h	6	14	12.6.08	66
32	h	6	14	12.6.08	61
50	h	6	14	12.6.08	61
1	h	6	15	25.6.08	49
9	h	6	15	25.6.08	50
19	h	6	15	25.6.08	50
32	h	6	15	25.6.08	59
50	h	6	15	25.6.08	53
1	h	6	16	9.7.08	59
9	h	6	16	9.7.08	48
19	h	6	16	9.7.08	69
32	h	6	16	9.7.08	52
50	h	6	16	9.7.08	50
1	h	6	17	7.8.08	46
9	h	6	17	7.8.08	53
19	h	6	17	7.8.08	72
32	h	6	17	7.8.08	62
50	h	6	17	7.8.08	60
1	h	6	18	4.9.08	52
9	h	6	18	4.9.08	65
19	h	6	18	4.9.08	80
32	h	6	18	4.9.08	67
50	h	6	18	4.9.08	62
1	h	6	19	1.10.08	51
9	h	6	19	1.10.08	62
19	h	6	19	1.10.08	74
32	h	6	19	1.10.08	75
50	h	6	19	1.10.08	58
1	h	6	20	28.10.08	62
9	h	6	20	28.10.08	72
19	h	6	20	28.10.08	96
32	h	6	20	28.10.08	78
50	h	6	20	28.10.08	60
1	h	6	21	25.11.08	78
9	h	6	21	25.11.08	73
19	h	6	21	25.11.08	97
32	h	6	21	25.11.08	86
50	h	6	21	25.11.08	60
1	h	6	22	23.12.08	76
9	h	6	22	23.12.08	75
19	h	6	22	23.12.08	88
32	h	6	22	23.12.08	82
50	h	6	22	23.12.08	56
1	h	6	23	30.1.09	83
9	h	6	23	30.1.09	79
19	h	6	23	30.1.09	94
32	h	6	23	30.1.09	85
50	h	6	23	30.1.09	53
3	hs	7	1	4.2.08	0
13	hs	7	1	4.2.08	0
22	hs	7	1	4.2.08	0
46	hs	7	1	4.2.08	0
49	hs	7	1	4.2.08	0
3	hs	7	2	11.2.08	0
13	hs	7	2	11.2.08	4
22	hs	7	2	11.2.08	2
46	hs	7	2	11.2.08	13
49	hs	7	2	11.2.08	12
3	hs	7	3	20.2.08	17
13	hs	7	3	20.2.08	5
22	hs	7	3	20.2.08	5
46	hs	7	3	20.2.08	33
49	hs	7	3	20.2.08	26
3	hs	7	4	27.2.08	8
13	hs	7	4	27.2.08	19
22	hs	7	4	27.2.08	5
46	hs	7	4	27.2.08	38
49	hs	7	4	27.2.08	30
3	hs	7	5	5.3.08	13
13	hs	7	5	5.3.08	19
22	hs	7	5	5.3.08	10
46	hs	7	5	5.3.08	49
49	hs	7	5	5.3.08	38
3	hs	7	6	12.3.08	27
13	hs	7	6	12.3.08	19
22	hs	7	6	12.3.08	8
46	hs	7	6	12.3.08	40
49	hs	7	6	12.3.08	36
3	hs	7	7	19.3.08	34
13	hs	7	7	19.3.08	19
22	hs	7	7	19.3.08	9
46	hs	7	7	19.3.08	48
49	hs	7	7	19.3.08	36
3	hs	7	8	26.3.08	35
13	hs	7	8	26.3.08	18
22	hs	7	8	26.3.08	9
46	hs	7	8	26.3.08	45
49	hs	7	8	26.3.08	41
3	hs	7	9	2.4.08	37
13	hs	7	9	2.4.08	28
22	hs	7	9	2.4.08	11
46	hs	7	9	2.4.08	47
49	hs	7	9	2.4.08	33
3	hs	7	10	16.4.08	39
13	hs	7	10	16.4.08	39
22	hs	7	10	16.4.08	15
46	hs	7	10	16.4.08	58
49	hs	7	10	16.4.08	46
3	hs	7	11	2.5.08	58
13	hs	7	11	2.5.08	78
22	hs	7	11	2.5.08	43
46	hs	7	11	2.5.08	74
49	hs	7	11	2.5.08	67
3	hs	7	12	14.5.08	49
13	hs	7	12	14.5.08	96
22	hs	7	12	14.5.08	50
46	hs	7	12	14.5.08	78
49	hs	7	12	14.5.08	76
3	hs	7	13	30.5.08	52
13	hs	7	13	30.5.08	92
22	hs	7	13	30.5.08	51
46	hs	7	13	30.5.08	89
49	hs	7	13	30.5.08	83
3	hs	7	14	12.6.08	59
13	hs	7	14	12.6.08	97
22	hs	7	14	12.6.08	61
46	hs	7	14	12.6.08	86
49	hs	7	14	12.6.08	70
3	hs	7	15	25.6.08	64
13	hs	7	15	25.6.08	102
22	hs	7	15	25.6.08	56
46	hs	7	15	25.6.08	99
49	hs	7	15	25.6.08	74
3	hs	7	16	9.7.08	73
13	hs	7	16	9.7.08	96
22	hs	7	16	9.7.08	63
46	hs	7	16	9.7.08	102
49	hs	7	16	9.7.08	60
3	hs	7	17	7.8.08	84
13	hs	7	17	7.8.08	108
22	hs	7	17	7.8.08	66
46	hs	7	17	7.8.08	96
49	hs	7	17	7.8.08	76
3	hs	7	18	4.9.08	87
13	hs	7	18	4.9.08	117
22	hs	7	18	4.9.08	81
46	hs	7	18	4.9.08	103
49	hs	7	18	4.9.08	86
3	hs	7	19	1.10.08	80
13	hs	7	19	1.10.08	114
22	hs	7	19	1.10.08	67
46	hs	7	19	1.10.08	109
49	hs	7	19	1.10.08	75
3	hs	7	20	28.10.08	92
13	hs	7	20	28.10.08	114
22	hs	7	20	28.10.08	83
46	hs	7	20	28.10.08	101
49	hs	7	20	28.10.08	87
3	hs	7	21	25.11.08	88
13	hs	7	21	25.11.08	125
22	hs	7	21	25.11.08	85
46	hs	7	21	25.11.08	117
49	hs	7	21	25.11.08	86
3	hs	7	22	23.12.08	94
13	hs	7	22	23.12.08	108
22	hs	7	22	23.12.08	92
46	hs	7	22	23.12.08	104
49	hs	7	22	23.12.08	90
3	hs	7	23	30.1.09	94
13	hs	7	23	30.1.09	113
22	hs	7	23	30.1.09	87
46	hs	7	23	30.1.09	109
49	hs	7	23	30.1.09	83
12	s	8	1	4.2.08	0
15	s	8	1	4.2.08	0
37	s	8	1	4.2.08	0
39	s	8	1	4.2.08	0
47	s	8	1	4.2.08	0
12	s	8	2	11.2.08	5
15	s	8	2	11.2.08	7
37	s	8	2	11.2.08	0
39	s	8	2	11.2.08	0
47	s	8	2	11.2.08	2
12	s	8	3	20.2.08	10
15	s	8	3	20.2.08	13
37	s	8	3	20.2.08	0
39	s	8	3	20.2.08	0
47	s	8	3	20.2.08	3
12	s	8	4	27.2.08	12
15	s	8	4	27.2.08	8
37	s	8	4	27.2.08	3
39	s	8	4	27.2.08	3
47	s	8	4	27.2.08	10
12	s	8	5	5.3.08	13
15	s	8	5	5.3.08	13
37	s	8	5	5.3.08	3
39	s	8	5	5.3.08	2
47	s	8	5	5.3.08	9
12	s	8	6	12.3.08	8
15	s	8	6	12.3.08	10
37	s	8	6	12.3.08	7
39	s	8	6	12.3.08	4
47	s	8	6	12.3.08	8
12	s	8	7	19.3.08	10
15	s	8	7	19.3.08	9
37	s	8	7	19.3.08	13
39	s	8	7	19.3.08	6
47	s	8	7	19.3.08	12
12	s	8	8	26.3.08	13
15	s	8	8	26.3.08	14
37	s	8	8	26.3.08	15
39	s	8	8	26.3.08	8
47	s	8	8	26.3.08	13
12	s	8	9	2.4.08	11
15	s	8	9	2.4.08	21
37	s	8	9	2.4.08	15
39	s	8	9	2.4.08	7
47	s	8	9	2.4.08	16
12	s	8	10	16.4.08	19
15	s	8	10	16.4.08	27
37	s	8	10	16.4.08	18
39	s	8	10	16.4.08	14
47	s	8	10	16.4.08	22
12	s	8	11	2.5.08	62
15	s	8	11	2.5.08	51
37	s	8	11	2.5.08	66
39	s	8	11	2.5.08	57
47	s	8	11	2.5.08	55
12	s	8	12	14.5.08	52
15	s	8	12	14.5.08	63
37	s	8	12	14.5.08	92
39	s	8	12	14.5.08	60
47	s	8	12	14.5.08	70
12	s	8	13	30.5.08	53
15	s	8	13	30.5.08	50
37	s	8	13	30.5.08	78
39	s	8	13	30.5.08	58
47	s	8	13	30.5.08	68
12	s	8	14	12.6.08	58
15	s	8	14	12.6.08	62
37	s	8	14	12.6.08	85
39	s	8	14	12.6.08	62
47	s	8	14	12.6.08	63
12	s	8	15	25.6.08	72
15	s	8	15	25.6.08	66
37	s	8	15	25.6.08	68
39	s	8	15	25.6.08	69
47	s	8	15	25.6.08	59
12	s	8	16	9.7.08	65
15	s	8	16	9.7.08	68
37	s	8	16	9.7.08	73
39	s	8	16	9.7.08	63
47	s	8	16	9.7.08	70
12	s	8	17	7.8.08	78
15	s	8	17	7.8.08	73
37	s	8	17	7.8.08	107
39	s	8	17	7.8.08	73
47	s	8	17	7.8.08	75
12	s	8	18	4.9.08	78
15	s	8	18	4.9.08	67
37	s	8	18	4.9.08	111
39	s	8	18	4.9.08	70
47	s	8	18	4.9.08	79
12	s	8	19	1.10.08	86
15	s	8	19	1.10.08	66
37	s	8	19	1.10.08	95
39	s	8	19	1.10.08	74
47	s	8	19	1.10.08	68
12	s	8	20	28.10.08	79
15	s	8	20	28.10.08	60
37	s	8	20	28.10.08	110
39	s	8	20	28.10.08	77
47	s	8	20	28.10.08	64
12	s	8	21	25.11.08	79
15	s	8	21	25.11.08	74
37	s	8	21	25.11.08	105
39	s	8	21	25.11.08	73
47	s	8	21	25.11.08	71
12	s	8	22	23.12.08	73
15	s	8	22	23.12.08	62
37	s	8	22	23.12.08	111
39	s	8	22	23.12.08	67
47	s	8	22	23.12.08	66
12	s	8	23	30.1.09	71
15	s	8	23	30.1.09	66
37	s	8	23	30.1.09	108
39	s	8	23	30.1.09	60
47	s	8	23	30.1.09	62

## Sheet: bitou_cover
%cover bitou
Mesocosm	Treatment	treatment_code	Time_period	time_code	bitou_cover
2	b	1	1.10.08	1	15
14	b	1	1.10.08	1	30
21	b	1	1.10.08	1	30
24	b	1	1.10.08	1	20
45	b	1	1.10.08	1	20
2	b	1	28.10.08	2	30
14	b	1	28.10.08	2	45
21	b	1	28.10.08	2	26
24	b	1	28.10.08	2	25
45	b	1	28.10.08	2	22
2	b	1	25.11.08	3	40
14	b	1	25.11.08	3	50
21	b	1	25.11.08	3	50
24	b	1	25.11.08	3	30
45	b	1	25.11.08	3	45
2	b	1	23.12.08	4	55
14	b	1	23.12.08	4	70
21	b	1	23.12.08	4	55
24	b	1	23.12.08	4	45
45	b	1	23.12.08	4	50
2	b	1	30.1.09	5	50
14	b	1	30.1.09	5	75
21	b	1	30.1.09	5	60
24	b	1	30.1.09	5	45
45	b	1	30.1.09	5	50
4	g	2	1.10.08	1	6
5	g	2	1.10.08	1	6
16	g	2	1.10.08	1	7
20	g	2	1.10.08	1	5
36	g	2	1.10.08	1	7
4	g	2	28.10.08	2	8
5	g	2	28.10.08	2	7
16	g	2	28.10.08	2	10
20	g	2	28.10.08	2	10
36	g	2	28.10.08	2	10
4	g	2	25.11.08	3	10
5	g	2	25.11.08	3	8
16	g	2	25.11.08	3	10
20	g	2	25.11.08	3	8
36	g	2	25.11.08	3	8
4	g	2	23.12.08	4	8
5	g	2	23.12.08	4	6
16	g	2	23.12.08	4	8
20	g	2	23.12.08	4	12
36	g	2	23.12.08	4	12
4	g	2	30.1.09	5	8
5	g	2	30.1.09	5	8
16	g	2	30.1.09	5	12
20	g	2	30.1.09	5	12
36	g	2	30.1.09	5	12
6	gh	3	1.10.08	1	10
8	gh	3	1.10.08	1	5
31	gh	3	1.10.08	1	9
33	gh	3	1.10.08	1	8
42	gh	3	1.10.08	1	10
6	gh	3	28.10.08	2	10
8	gh	3	28.10.08	2	5
31	gh	3	28.10.08	2	12
33	gh	3	28.10.08	2	8
42	gh	3	28.10.08	2	12
6	gh	3	25.11.08	3	10
8	gh	3	25.11.08	3	8
31	gh	3	25.11.08	3	12
33	gh	3	25.11.08	3	10
42	gh	3	25.11.08	3	15
6	gh	3	23.12.08	4	8
8	gh	3	23.12.08	4	6
31	gh	3	23.12.08	4	18
33	gh	3	23.12.08	4	10
42	gh	3	23.12.08	4	25
6	gh	3	30.1.09	5	10
8	gh	3	30.1.09	5	8
31	gh	3	30.1.09	5	18
33	gh	3	30.1.09	5	8
42	gh	3	30.1.09	5	25
10	ghs	4	1.10.08	1	5
34	ghs	4	1.10.08	1	2
40	ghs	4	1.10.08	1	3
41	ghs	4	1.10.08	1	16
43	ghs	4	1.10.08	1	8
10	ghs	4	28.10.08	2	8
34	ghs	4	28.10.08	2	4
40	ghs	4	28.10.08	2	6
41	ghs	4	28.10.08	2	15
43	ghs	4	28.10.08	2	10
10	ghs	4	25.11.08	3	8
34	ghs	4	25.11.08	3	5
40	ghs	4	25.11.08	3	5
41	ghs	4	25.11.08	3	18
43	ghs	4	25.11.08	3	8
10	ghs	4	23.12.08	4	6
34	ghs	4	23.12.08	4	8
40	ghs	4	23.12.08	4	7
41	ghs	4	23.12.08	4	20
43	ghs	4	23.12.08	4	18
10	ghs	4	30.1.09	5	6
34	ghs	4	30.1.09	5	6
40	ghs	4	30.1.09	5	6
41	ghs	4	30.1.09	5	22
43	ghs	4	30.1.09	5	16
23	gs	5	1.10.08	1	7
25	gs	5	1.10.08	1	4
29	gs	5	1.10.08	1	4
30	gs	5	1.10.08	1	5
38	gs	5	1.10.08	1	5
23	gs	5	28.10.08	2	8
25	gs	5	28.10.08	2	3
29	gs	5	28.10.08	2	3
30	gs	5	28.10.08	2	6
38	gs	5	28.10.08	2	6
23	gs	5	25.11.08	3	8
25	gs	5	25.11.08	3	5
29	gs	5	25.11.08	3	6
30	gs	5	25.11.08	3	5
38	gs	5	25.11.08	3	6
23	gs	5	23.12.08	4	8
25	gs	5	23.12.08	4	8
29	gs	5	23.12.08	4	6
30	gs	5	23.12.08	4	8
38	gs	5	23.12.08	4	8
23	gs	5	30.1.09	5	8
25	gs	5	30.1.09	5	6
29	gs	5	30.1.09	5	7
30	gs	5	30.1.09	5	8
38	gs	5	30.1.09	5	7
1	h	6	1.10.08	1	8
9	h	6	1.10.08	1	8
19	h	6	1.10.08	1	6
32	h	6	1.10.08	1	5
50	h	6	1.10.08	1	6
1	h	6	28.10.08	2	10
9	h	6	28.10.08	2	12
19	h	6	28.10.08	2	12
32	h	6	28.10.08	2	10
50	h	6	28.10.08	2	5
1	h	6	25.11.08	3	10
9	h	6	25.11.08	3	12
19	h	6	25.11.08	3	12
32	h	6	25.11.08	3	10
50	h	6	25.11.08	3	5
1	h	6	23.12.08	4	12
9	h	6	23.12.08	4	12
19	h	6	23.12.08	4	15
32	h	6	23.12.08	4	10
50	h	6	23.12.08	4	8
1	h	6	30.1.09	5	15
9	h	6	30.1.09	5	20
19	h	6	30.1.09	5	20
32	h	6	30.1.09	5	20
50	h	6	30.1.09	5	8
3	hs	7	1.10.08	1	10
13	hs	7	1.10.08	1	12
22	hs	7	1.10.08	1	4
46	hs	7	1.10.08	1	12
49	hs	7	1.10.08	1	3
3	hs	7	28.10.08	2	10
13	hs	7	28.10.08	2	12
22	hs	7	28.10.08	2	5
46	hs	7	28.10.08	2	12
49	hs	7	28.10.08	2	4
3	hs	7	25.11.08	3	12
13	hs	7	25.11.08	3	18
22	hs	7	25.11.08	3	8
46	hs	7	25.11.08	3	18
49	hs	7	25.11.08	3	5
3	hs	7	23.12.08	4	10
13	hs	7	23.12.08	4	18
22	hs	7	23.12.08	4	8
46	hs	7	23.12.08	4	15
49	hs	7	23.12.08	4	5
3	hs	7	30.1.09	5	15
13	hs	7	30.1.09	5	22
22	hs	7	30.1.09	5	10
46	hs	7	30.1.09	5	15
49	hs	7	30.1.09	5	5
12	s	8	1.10.08	1	5
15	s	8	1.10.08	1	5
37	s	8	1.10.08	1	8
39	s	8	1.10.08	1	2
47	s	8	1.10.08	1	3
12	s	8	28.10.08	2	5
15	s	8	28.10.08	2	5
37	s	8	28.10.08	2	10
39	s	8	28.10.08	2	4
47	s	8	28.10.08	2	6
12	s	8	25.11.08	3	5
15	s	8	25.11.08	3	5
37	s	8	25.11.08	3	10
39	s	8	25.11.08	3	5
47	s	8	25.11.08	3	6
12	s	8	23.12.08	4	4
15	s	8	23.12.08	4	7
37	s	8	23.12.08	4	12
39	s	8	23.12.08	4	6
47	s	8	23.12.08	4	6
12	s	8	30.1.09	5	5
15	s	8	30.1.09	5	5
37	s	8	30.1.09	5	15
39	s	8	30.1.09	5	5
47	s	8	30.1.09	5	8

## Sheet: final native_above_ground
Native above ground biomass: final harvest
Mesocosm	Treatment	Native biomass (g)
1	h	2446
2	b	0
3	hs	2272.93
4	g	1499
5	g	1751.87
6	gh	1624.56
8	gh	2899.44
9	h	2288.3
10	ghs	3324.8
12	s	3298.32
13	hs	2111.73
14	b	0
15	s	3005.62
16	g	1294.05
19	h	2356.45
20	g	1234.47
21	b	0
22	hs	4343.1
23	gs	1755.8
24	b	0
25	gs	2062.12
29	gs	3004.06
30	gs	2618.21
31	gh	1551.95
32	h	3615.38
33	gh	3752.77
34	ghs	1404.99
36	g	1885
37	s	2758.21
38	gs	2446.93
39	s	3083.04
40	ghs	4226.25
41	ghs	1460.54
42	gh	1082.8
43	ghs	1215.21
45	b	0
46	hs	3499.43
47	s	2703.62
49	hs	4114.17
50	h	3539.4

## Sheet: final_below_ground_biomass
Below ground biomass: final harvest
Mesocosm	Treatment	core_section	Biomass (g)
2	unplanted	A	0.829
14	unplanted	A	3.197
21	unplanted	A	1.193
24	unplanted	A	0.738
45	unplanted	A	0.353
2	unplanted	B	0.552
14	unplanted	B	1.688
21	unplanted	B	0.667333
24	unplanted	B	0.478333
45	unplanted	B	0.634
2	unplanted	C	0.38
14	unplanted	C	0.863667
21	unplanted	C	0.353
24	unplanted	C	0.322667
45	unplanted	C	0.496
2	unplanted	D	0.144333
14	unplanted	D	0.759667
21	unplanted	D	0.346333
24	unplanted	D	0.136
45	unplanted	D	0.247667
4	g	A	0.972333
5	g	A	2.17467
16	g	A	1.92067
20	g	A	2.76367
36	g	A	3.27367
4	g	B	0.498667
5	g	B	0.637
16	g	B	0.774667
20	g	B	0.840667
36	g	B	0.909333
4	g	C	0.341
5	g	C	0.405667
16	g	C	0.438333
20	g	C	0.465333
36	g	C	0.526
4	g	D	0.679333
5	g	D	0.575667
16	g	D	0.134333
20	g	D	0.341
36	g	D	0.461667
6	gh	A	5.514
8	gh	A	2.30933
31	gh	A	1.964
33	gh	A	2.535
42	gh	A	2.59033
6	gh	B	0.753667
8	gh	B	1.05267
31	gh	B	0.698667
33	gh	B	0.719333
42	gh	B	0.486333
6	gh	C	0.6
8	gh	C	0.512333
31	gh	C	0.573667
33	gh	C	0.507333
42	gh	C	0.289667
6	gh	D	0.371667
8	gh	D	0.247333
31	gh	D	0.22
33	gh	D	0.510667
42	gh	D	0.258333
10	ghs	A	1.22667
34	ghs	A	2.03267
40	ghs	A	1.29133
41	ghs	A	1.27633
43	ghs	A	2.04167
10	ghs	B	0.681
34	ghs	B	1.19833
40	ghs	B	0.407
41	ghs	B	0.718667
43	ghs	B	0.864
10	ghs	C	0.407333
34	ghs	C	0.274333
40	ghs	C	0.393
41	ghs	C	0.398333
43	ghs	C	0.292
10	ghs	D	0.306333
34	ghs	D	0.212
40	ghs	D	0.434667
41	ghs	D	0.225333
43	ghs	D	0.0726667
23	gs	A	2.25
25	gs	A	8.572
29	gs	A	2.294
30	gs	A	3.10433
38	gs	A	2.709
23	gs	B	1.79167
25	gs	B	1.21467
29	gs	B	1.00133
30	gs	B	1.87367
38	gs	B	0.878
23	gs	C	0.443
25	gs	C	0.839333
29	gs	C	0.731
30	gs	C	0.526333
38	gs	C	0.429
23	gs	D	0.169
25	gs	D	0.702
29	gs	D	0.610667
30	gs	D	0.402
38	gs	D	0.827333
1	h	A	0.955667
9	h	A	0.659333
19	h	A	1.19433
32	h	A	1.44567
50	h	A	4.348
1	h	B	0.553667
9	h	B	0.278333
19	h	B	0.621667
32	h	B	0.836
50	h	B	0.885667
1	h	C	0.658667
9	h	C	0.175667
19	h	C	0.294333
32	h	C	0.579
50	h	C	0.803
1	h	D	0.754
9	h	D	0.261
19	h	D	0.331
32	h	D	0.499
50	h	D	0.285333
3	hs	A	1.00567
13	hs	A	2.218
22	hs	A	2.205
46	hs	A	1.03367
49	hs	A	0.786333
3	hs	B	0.743667
13	hs	B	1.16033
22	hs	B	1.15933
46	hs	B	0.563667
49	hs	B	0.641
3	hs	C	0.855667
13	hs	C	1.13233
22	hs	C	0.341667
46	hs	C	0.352
49	hs	C	0.582667
3	hs	D	0.144
13	hs	D	0.730333
22	hs	D	0.125333
46	hs	D	0.166667
49	hs	D	0.964333
12	s	A	2.09533
15	s	A	3.97733
37	s	A	2.15367
39	s	A	2.709
47	s	A	2.46267
12	s	B	0.897
15	s	B	1.05467
37	s	B	0.473667
39	s	B	1.018
47	s	B	1.41967
12	s	C	0.797
15	s	C	0.647
37	s	C	0.329
39	s	C	0.381667
47	s	C	0.613667
12	s	D	0.227667
15	s	D	0.207667
37	s	D	0.0883333
39	s	D	0.145
47	s	D	0.252667

## Sheet: PAR
%PAR (ground level)
		Date
Mesocosm	Treatment	7.07	8.07	9.07	11.07	12.07	1.08	2.08	3.08	4.08	5.08	6.08	8.08	11.08	1.09
2	unplanted												90.7435		41.0871
14	unplanted												72.5075		12.8729
21	unplanted												70.0471		49.0718
24	unplanted												86.9179		47.3006
45	unplanted												95.2709		51.7329
4	g	96.7742	95.5218	92.3331	77.0446	61.804	47.2191	45.6374	32.8763	48.0163	38.8424	44.9637	56.1588	73.7949	39.7803
5	g	96.0199	98.7312	87.62	64.0838	43.5963	54.8456	49.0249	34.992	41.5566	32.1018	44.2214	46.7756	79.9431	48.3341
16	g	98.219	93.4081	88.9855	60.0527	64.5392	68.1734	37.799	31.5457	42.632	43.833	39.4689	63.7874	77.0567	36.8706
20	g	95.5355	87.3776	91.5456	81.1555	83.7047	66.0998	39.9433	33.0336	46.0452	37.0224	47.7593	40.0408	44.6923	56.6947
36	g	100	85.519	80.809	66.7242	66.3359	44.0599	38.9779	33.7231	38.2071	26.413	38.9806	29.7023	34.2896	35.8902
6	gh	94.9163	94.7663	82.8129	60.9079	48.1158	49.4109	43.1894	32.4041	33.4069	41.0973	31.9057	61.264	80.4411	34.0147
8	gh	95.83	95.5084	78.8618	68.2092	51.8627	45.7535	54.9538	51.4236	32.3067	36.8925	30.9994	83.86	86.0598	53.8401
31	gh	99.8938	91.7563	94.4544	89.1354	40.4103	41.0796	22.0622	42.3631	50.5089	35.2858	35.9461	29.3041	36.2695	46.1689
33	gh	96.8559	83.0926	85.4508	53.6128	64.6836	30.2796	32.0738	43.5195	42.7714	37.1331	32.6887	36.5975	34.726	61.9947
42	gh	96.3204	76.593	83.8077	68.4439	65.3585	62.2023	49.2542	43.938	53.6049	49.245	49.5797	45.1514	70.8649	54.4793
10	ghs	98.1648	94.016	80.6299	46.6154	50.44	64.6934	61.0978	41.8113	48.6847	42.2156	41.9368	67.9302	108.616	38.8866
34	ghs	88.6258	82.0621	91.2433	75.4927	64.9635	34.9616	44.0436	42.2727	40.3929	32.7108	37.3312	33.3687	45.0272	44.7706
40	ghs	97.7132	70.6216	68.6522	58.9352	69.5057	62.7075	46.1059	48.8471	46.4531	43.2372	42.4699	40.2027	72.7627	47.2298
41	ghs	90.6121	77.0623	82.0936	70.6623	73.7756	69.0249	55.4258	55.5131	48.7495	37.9736	41.7075	44.8872	69.649	36.6697
43	ghs	89.7313	81.0464	84.9656	72.7765	66.0051	79.6248	45.6632	49.9542	55.1281	56.5596	58.1247	42.3038	83.3073	44.4027
23	gs	87.6669	74.8191	82.0509	59.1131	83.8247	69.1911	55.6172	43.2458	44.3461	37.188	31.0027	30.0372	29.9236	31.8106
25	gs	94.8007	74.2911	78.522	55.3142	78.1767	70.7147	51.0835	33.1423	47.7588	33.855	27.7833	27.7035	28.757	46.6299
29	gs	96.2776	85.7548	87.944	64.8945	59.5873	46.6969	46.621	48.9626	47.8747	28.1067	36.3419	26.4535	43.4767	0.0286877
30	gs	93.3953	74.9329	87.8763	57.5093	50.5065	52.4541	47.0017	44.8024	42.6102	32.9907	26.0137	37.0227	33.0604	35.7222
38	gs	96.0382	79.2684	84.5672	59.6419	56.6139	47.0091	57.5422	51.3647	52.7032	36.6164	35.4667	25.1007	60.1526	45.0093
1	h	98.4132	90.2719	77.8833	57.8417	44.4878	41.4348	54.3304	61.7551	42.4847	54.5482	41.0218	88.7537	72.085	52.2619
9	h	90.9253	87.1339	69.4196	46.4857	35.7704	59.1292	52.871	45.4473	58.9866	48.4555	34.7908	81.0093	83.7216	32.116
19	h	89.6314	85.7802	70.4535	46.8699	65.864	80.4128	41.3514	55.0391	40.6199	44.373	40.0951	42.6379	36.2646	53.7777
32	h	95.2899	79.3129	77.3975	60.4108	54.5913	61.0805	41.4462	58.4265	53.636	43.6981	43.0598	41.6309	36.9847	48.3067
50	h	93.1474	71.7909	85.8445	82.3037	67.6338	54.9888	38.7639	36.9845	31.858	23.1239	26.3619	31.7683	46.4662	33.863
3	hs	88.0296	95.1657	67.4411	54.8847	47.7803	43.6046	54.3526	61.7397	62.3729	52.735	53.2458	61.1189	73.8468	38.9129
13	hs	90.7095	82.1535	76.4293	58.4402	80.9901	69.7529	59.4972	38.1419	60.9117	34.6868	44.4558	72.1411	55.731	28.6101
22	hs	92.3984	70.5414	54.7267	25.7909	66.4841	54.3198	35.0454	50.7255	45.7889	48.9188	40.3487	36.3511	30.4121	41.0529
46	hs	89.3487	56.1335	58.9	43.3397	76.3071	53.7686	37.967	42.6279	24.3158	27.1556	40.3874	32.5551	61.6282	25.2898
49	hs	90.0472	78.6845	65.6033	50.454	66.7464	53.8448	32.5042	37.0216	27.0543	28.6418	30.123	33.6575	77.3284	55.14
12	s	95.722	91.1649	81.802	61.6046	24.367	72.3401	37.1381	25.2027	41.5022	31.6202	39.61	52.3597	45.9608	31.441
15	s	91.7685	82.1309	79.8866	63.7127	37.9843	36.6476	37.9971	24.0713	21.598	23.5051	28.9485	30.746	60.6961	37.2746
37	s	96.0335	76.6042	75.1443	68.5128	78.1914	50.7119	65.317	48.6708	41.674	31.047	56.8895	39.984	51.1194	52.502
39	s	85.7197	75.2784	79.3009	61.5743	47.0752	36.3378	36.3442	31.8784	49.2887	28.4003	32.4315	26.5068	56.5738	41.2158
47	s	91.9148	76.5022	82.7497	83.2286	42.2039	49.3151	37.8868	35.9759	58.4271	44.6509	39.4798	41.5596	59.0987	40.1675

## Sheet: %bare_ground
%bare ground
Mesocosm	Treatment	Date
		11.2.08	27.3.08	18.4.08	23.5.08	26.6.08	22.7.08	25.8.08	26.9.08	28.10.08	25.11.08	23.12.08	30.1.09
1	h	40	25	35	25	40	30	30	20	16	12	15	15
2	unplanted	100	100	100	98	98	95	90	85	70	60	45	50
3	hs	50	45	55	45	40	40	35	30	25	30	25	25
4	g	15	10	12	12	10	10	12	10	8	5	4	3
5	g	20	10	12	8	12	8	10	8	5	2	3	3
6	gh	15	10	12	10	15	10	10	8	5	3	1	1
8	gh	20	18	15	15	18	15	15	12	8	6	5	5
9	h	45	50	60	55	50	38	35	35	22	18	15	20
10	ghs	35	25	35	20	20	20	20	15	8	6	5	4
12	s	45	30	40	40	45	25	38	30	25	30	30	30
13	hs	50	45	55	55	50	35	40	35	22	20	25	20
14	unplanted	100	100	99	95	90	90	88	70	55	50	30	24
15	s	45	35	40	30	35	25	40	25	20	20	20	18
16	g	15	10	12	10	10	8	8	5	2	1	4	2
19	h	40	50	45	40	45	35	45	35	25	15	15	20
20	g	20	15	15	15	15	10	12	10	5	5	3	5
21	unplanted	100	100	100	96	92	91	88	78	74	50	45	40
22	hs	35	20	35	40	45	25	30	25	20	15	20	25
23	gs	20	15	15	15	15	15	15	12	10	4	4	4
24	unplanted	100	100	100	99	98	95	95	90	75	70	55	65
25	gs	15	10	12	15	10	10	10	8	5	2	5	5
29	gs	30	18	35	30	30	18	28	20	8	15	12	15
30	gs	15	15	10	10	10	10	10	8	4	1	3	2
31	gh	20	20	30	20	20	18	15	12	8	4	10	10
32	h	45	25	45	45	30	28	25	25	12	12	15	15
33	gh	35	15	20	20	20	15	15	12	8	5	6	8
34	ghs	25	25	25	25	20	20	18	15	8	10	6	8
36	g	10	10	10	10	10	8	8	5	2	1	4	4
37	s	45	50	40	45	35	28	35	37	25	15	15	25
38	gs	25	25	30	20	15	15	15	12	7	5	4	5
39	s	45	45	35	35	32	38	35	25	20	25	25	20
40	ghs	25	30	50	50	20	18	25	20	12	10	10	12
41	ghs	40	40	55	60	40	40	45	35	15	12	10	15
42	gh	40	40	50	55	50	35	45	25	10	10	15	20
43	ghs	20	15	30	25	25	15	15	5	4	3	4	3
45	unplanted	100	100	100	99	98	95	95	90	78	55	50	50
46	hs	35	25	45	45	35	32	30	25	12	10	12	15
47	s	50	55	55	55	40	45	50	40	25	30	25	25
49	hs	20	15	25	30	25	18	18	20	10	12	15	20
50	h	45	40	35	40	35	40	30	25	20	20	18	15

## Sheet: soil_moisture
Soil moisture content (%)
			Date
Mesocosm	Treatment	Depth	dec_07	june_08	dec_08
2	unplanted	0	4.76504	4.07568	0.156976			did not use as values were taken after a rainfall event
14	unplanted	0	32.0951	3.28102	0.172402
21	unplanted	0	7.01496	3.58255	0.133195
24	unplanted	0	7.40184	2.81187	0.203885
45	unplanted	0	8.96903	5.25014
2	unplanted	20	9.17682	4.78633	3.80054
14	unplanted	20	12.311	4.57315	3.24924
21	unplanted	20	10.8805	5.78769	4.20133
24	unplanted	20	11.9579	4.82493	4.64762
45	unplanted	20	27.0596	6.15901
2	unplanted	50	23.306	4.28792	5.6072
14	unplanted	50	30.7755	5.40755	4.35737
21	unplanted	50	26.2096	5.83873	4.61922
24	unplanted	50	27.7688	5.32097	9.37478
45	unplanted	50	28.6777	6.38207
2	unplanted	75	26.4433	7.41592	17.2242
14	unplanted	75	28.1189	6.75145	9.71096
21	unplanted	75	29.5455	7.32384	7.68454
24	unplanted	75	26.9074	7.04419	19.0826
45	unplanted	75	29.4794	10.4473
2	unplanted	100	29.0063	16.9924	23.584
14	unplanted	100	30.9089	11.6261	20.3987
21	unplanted	100	29.2681	18.4014	23.7174
24	unplanted	100	25.7781	15.42	22.875
45	unplanted	100	32.2059	24.3112
4	g	0	5.29307	4.90403	0.505199
5	g	0	4.4334	3.07553	0.327369
16	g	0	5.46925	4.01896	0.278427
20	g	0	21.1574	4.39963	0.5302
36	g	0	5.87495	5.74023	0.482211
4	g	20	8.39683	5.38095	4.03286
5	g	20	7.1179	3.88616	3.1669
16	g	20	7.11355	4.81193	3.1449
20	g	20	7.98894	4.44667	3.86828
36	g	20	8.37127	5.70735	3.40314
4	g	50	25.5645	5.36996	5.33298
5	g	50	3.61434	5.62483	5.5758
16	g	50	7.80765	5.44591	4.33819
20	g	50	8.41183	5.86664	4.90561
36	g	50	25.9521	5.88658	4.42133
4	g	75	30.6761	6.16388	17.8002
5	g	75	23.311	6.85791	13.496
16	g	75	24.9868	5.61186	8.02209
20	g	75	9.22493	6.72161	5.73441
36	g	75	24.4602	7.63202	6.13904
4	g	100	29.8857	11.1283	17.0993
5	g	100	27.9885	18.9674	22.3587
16	g	100	28.85	8.94066	22.5483
20	g	100	5.82153	9.16519	19.5859
36	g	100	29.6528	24.905	10.5416
6	gh	0	4.91785	4.24577	0.208537
8	gh	0	5.92417	4.35439	0.218393
31	gh	0	5.6584	2.35543	0.24113
33	gh	0	5.46116	3.41689	0.278446
42	gh	0	8.35022	4.92681	0.237018
6	gh	20	6.39495	5.63375	4.03203
8	gh	20	6.60994	4.75148	4.27109
31	gh	20	7.12091	4.26289	2.83083
33	gh	20	7.09615	5.72182	4.10282
42	gh	20	5.21689	5.13543	3.42139
6	gh	50	13.1684	4.94343	4.57786
8	gh	50	21.9982	5.31588	5.34236
31	gh	50	7.16765	4.71946	4.5063
33	gh	50	7.45774	5.60466	5.67268
42	gh	50	36.1204	5.76736	4.10858
6	gh	75	28.5067	7.01719	7.97905
8	gh	75	28.0973	7.15074	7.66795
31	gh	75	9.02194	8.0442	5.72333
33	gh	75	16.2638	8.57323	5.10794
42	gh	75	12.336	7.3318	5.44524
6	gh	100	28.0618	20.3172	20.2511
8	gh	100	27.347	13.9904	22.6785
31	gh	100	23.3405	15.9425	12.3699
33	gh	100	23.3014	21.1276	18.7412
42	gh	100	24.5732	21.3	9.3557
10	ghs	0	7.10229	4.95985	0.284745
34	ghs	0	4.13667	5.43896	0.172334
40	ghs	0	4.0104	5.46925	0.271802
41	ghs	0	4.39445	4.81222	0.291768
43	ghs	0	8.92871	5.62085	0.267969
10	ghs	20	6.69087	3.6928	4.7048
34	ghs	20	6.16479	5.38723	2.86829
40	ghs	20	6.11344	5.6783	4.20393
41	ghs	20	6.24761	5.56132	2.50526
43	ghs	20	6.31438	4.93164	2.63933
10	ghs	50	7.28592	5.70161	3.58461
34	ghs	50	20.3022	5.41469	4.27431
40	ghs	50	7.77266	5.69416	4.15644
41	ghs	50	5.84775	5.18248	3.30985
43	ghs	50	6.90839	5.30449	3.20977
10	ghs	75	6.94876	6.45243	6.04173
34	ghs	75	29.0177	8.82914	6.43042
40	ghs	75	7.71354	6.81623	5.31735
41	ghs	75	7.35032	5.98841	4.7132
43	ghs	75	19.0323	6.50213	5.90054
10	ghs	100	22.0425	10.5038	14.4801
34	ghs	100	26.2686	25.3976	11.0901
40	ghs	100	12.4817	12.5957	4.84566
41	ghs	100	18.6454	11.7411	6.61371
43	ghs	100	23.808	18.8482	15.62
23	gs	0	5.94991	3.59008	0.184408
25	gs	0	6.84093	5.39324	0.237319
29	gs	0	7.80059	4.1061	0.18204
30	gs	0	6.19984	4.22266	0.288201
38	gs	0	2.60124	6.1195	0.264016
23	gs	20	6.38756	5.36889	3.83889
25	gs	20	7.5188	5.76362	1.82192
29	gs	20	9.67434	5.83611	4.05132
30	gs	20	7.03008	5.57605	2.78374
38	gs	20	5.69641	4.8985	3.19743
23	gs	50	12.9462	5.2606	5.00543
25	gs	50	14.0527	5.79661	3.69045
29	gs	50	26.7115	6.33959	4.06565
30	gs	50	19.0582	5.63454	3.82868
38	gs	50	7.39146	5.20634	3.97407
23	gs	75	25.4612	5.81249	6.17451
25	gs	75	24.3472	6.30646	3.3672
29	gs	75	26.4581	8.59235	5.46165
30	gs	75	28.9269	9.22961	6.15074
38	gs	75	23.3747	11.678	4.49556
23	gs	100	28.4834	8.85789	20.4866
25	gs	100	24.8479	12.0738	7.69775
29	gs	100	28.5838	20.2821	8.45277
30	gs	100	30.3575	23.2561	10.5707
38	gs	100	29.6122	26.3181	8.5767
1	h	0	13.8153	4.26657	0.467888
9	h	0	3.48962	5.12319	0.179373
19	h	0	4.35561	2.64825	0.175131
32	h	0	4.63489	2.30664	0.258423
50	h	0	7.16414	4.21995
1	h	20	5.11367	5.18088	1.98377
9	h	20	6.21651	4.90543	4.2447
19	h	20	8.13837	5.19317	4.15035
32	h	20	5.85897	4.9467	3.60232
50	h	20	6.61497	4.41884
1	h	50	6.57392	5.45217	3.51761
9	h	50	6.70194	5.80928	4.65169
19	h	50	9.00138	5.65435	5.25855
32	h	50	7.34578	5.54034	5.16821
50	h	50	29.2322	5.1844
1	h	75	23.6131	6.60921	5.39923
9	h	75	15.0909	6.07696	5.89244
19	h	75	8.02658	7.49214	6.48687
32	h	75	10.3044	8.42429	6.77513
50	h	75	27.4747	6.98757
1	h	100	26.7634	20.0167	5.70301
9	h	100	23.8361	14.5647	17.8644
19	h	100	5.4264	16.3084	18.5601
32	h	100	26.3739	20.3077	14.9263
50	h	100	28.8837	15.9953
3	hs	0	5.41861	4.91227	0.653644
13	hs	0	5.38094	3.5055	0.150418
22	hs	0	3.5547	3.21646	0.216943
46	hs	0	8.11626	5.89712
49	hs	0	9.01476	5.89194
3	hs	20	6.63162	4.56992	3.8582
13	hs	20	5.93095	3.47052	4.16985
22	hs	20	6.54314	6.13296	3.67028
46	hs	20	5.36811	4.66777
49	hs	20	6.53341	5.22814
3	hs	50	13.6282	4.95719	5.04244
13	hs	50	7.12962	1.42312	5.01013
22	hs	50	7.09686	5.47551	3.91674
46	hs	50	6.74278	5.62408
49	hs	50	6.75957	6.09456
3	hs	75	26.5074	6.40904	11.3673
13	hs	75	7.07131	5.17705	6.72269
22	hs	75	10.9251	6.76698	4.88151
46	hs	75	14.8414	7.11091
49	hs	75	6.987	7.32627
3	hs	100	26.4413	17.1798	6.43961
13	hs	100	6.45689	12.035	21.7082
22	hs	100	21.3853	13.1562	14.0311
46	hs	100	22.6132	17.1087
49	hs	100	14.5488	13.5672
12	s	0	7.73371	3.78495	0.217301
15	s	0	36.8451	4.26013	0.266718
37	s	0	5.1002	4.16185	0.248424
39	s	0	6.566	4.4039	0.246285
47	s	0	7.87203	5.23405
12	s	20	7.71359	4.41361	3.15627
15	s	20	6.65379	3.12844	3.77752
37	s	20	7.51039	5.68867	4.13433
39	s	20	10.9698	5.04653	1.49243
47	s	20	6.13125	5.35658
12	s	50	23.6828	4.97385	4.00835
15	s	50	11.0552	5.17275	4.74074
37	s	50	16.4509	6.12128	3.58346
39	s	50	21.5643	5.18154	2.98401
47	s	50	10.7328	5.30227
12	s	75	27.6211	5.78108	4.49598
15	s	75	46.4844	5.36821	6.33672
37	s	75	25.2975	8.76235	5.21887
39	s	75	28.6438	7.67252	6.89609
47	s	75	27.7641	6.98541
12	s	100	30.2518	8.84609	7.2513
15	s	100	26.1023	6.02724	12.5578
37	s	100	27.7013	24.0616	12.901
39	s	100	28.1494	19.3969	12.8086
47	s	100	26.5672	12.1717

## Sheet: soil_temperature
Average monthly minimum soil temperature( ⁰C)
Treatment	treat_code	dec_07	feb_08	apr_08	jun_08	aug_08	oct_08	dec_08
bare	unplanted	12.8	9.8	5	2.625	1.875	7.7	14.8
bare	unplanted	13.4	9.5	4.75	2.375	2.5	7.3	15.2
grass mono	g	14.7	12.8	8.125	4.83333	5	10.2	16.8
grass mono	g	15.625	13.3	7.8	6	4.16667	10.25	16.5
grass+herb	gh	14.2	11.5	6.75	4.5	4	9.1	17
grass+herb	gh	14.5	11.75	6.875	4.375	0.125	8.1	15.625
grass+herb+shrub	ghs	14.3333	11.5	6.5	4.75	3.75	8.6	15.6
grass+herb+shrub	ghs	14.3333	12.2	7	5.33333	3.875	8.2	15.75
grass+shrub	gs	14.3	12.5	7	4.875	4.625	8.75	15.8
grass+shrub	gs	15.2	12.6667	7.75	4.375	3	9.2	16.5
herb mono	h	14.2	11.2	6	3.5	3.5	7.8	15.5
herb mono	h	14.2	11.5	6.625	4.625	3.5	8	14.9
herb+shrub	hs	14.3	11.3333	5.9	4.25	3.75	8.2	14.5
herb+shrub	hs	13.75	11.875	6.375	2.83333	4.375	8.1	15.875
shrub mono	s	14.2	12.25	6.9	4.5	3.125	8.5	14.6
shrub mono	s	13.75	9.16667	4.875	4.125	2.625	7.875	15
outside	out	12.5	7	4.16667	1.75	1.5	5.9	11.6
Average monthly maximum soil temperature ( ⁰C)
Treatment	treat_code	dec_07	feb_08	apr_08	jun_08	aug_08	oct_08	dec_08
bare	unplanted	41.3	40.3	30.6667	23.125	24.25	41.3	45.9
bare	unplanted	44	38.3	30.25	22.375	24.875	41.7	37.5
grass mono	g	42.4	38.2	25.625	20.8333	21.125	33.6	41.6
grass mono	g	42.625	38.6	26.3	19.625	22.8333	34.625	38.375
grass+herb	gh	40.5	34.875	26.625	19.5	22.5	36.2	39.6
grass+herb	gh	42.375	38.25	27.125	21.375	22.375	38.7	40
grass+herb+shrub	ghs	39.8333	39.375	28.1	19.75	24.25	39.9	44.5
grass+herb+shrub	ghs	46.3333	35.9	29.5	19.1667	24.75	35.8	40.375
grass+shrub	gs	44.9	37.5	26.25	19.625	24.625	38.375	43.6
grass+shrub	gs	41.9	37.5	27	20.375	23	39	36.625
herb mono	h	43	36.8	28.5	21.25	22.5	39.8	47.5
herb mono	h	41.2	36.625	28.25	19.5	23.75	39.6	47.9
herb+shrub	hs	41.9	40	29.3	21.125	23.5	41.4	51.2
herb+shrub	hs	46.25	38.25	29.75	21.8333	22	40.6	41.625
shrub mono	s	46.8	41	29.1	22.125	26.125	37.9	45.2
shrub mono	s	46.25	39.8333	28.625	24.125	24	42.25	41.6667
outside	out	38.3	37.25	31.3333	24.25	31.25	39.4	39.7

## Sheet: tkn_oct07
Total Kjeldahl nitrogen - Oct 2007
Mesocosm	Treatment	TKN as mg/g of soil
2	unplanted	0.003
14	unplanted	0.002
21	unplanted	<0.001
24	unplanted	<0.001
45	unplanted	<0.001
6	gh	0.004
8	gh	0.001
31	gh	0.005
33	gh	0.023
42	gh	0.001
23	gs	0.004
25	gs	0.004
29	gs	0.002
30	gs	0.002
38	gs	0.021
4	g	0.003
5	g	0.028
16	g	0.006
20	g	0.002
36	g	0.002
10	ghs	0.005
34	ghs	0.025
40	ghs	0.005
41	ghs	0.01
43	ghs	0.074
3	hs	0.005
13	hs	0.002
22	hs	0.002
46	hs	0.012
49	hs	0.012
1	h	0.002
9	h	0.002
19	h	0.002
32	h	0.022
50	h	0.001
12	s	0.018
15	s	0.003
37	s	0.029
39	s	0.016
47	s	0.023

## Sheet: tkn_dec08
Total Kjeldahl nitrogen - Dec 2008
Mesocosm	Treatment	Final TKN as mg/g of soil
4	g	0.125788
5	g	0.104229
16	g	0.143315
20	g	0.0761655
36	g	0.147241
1	h	0.131474
9	h	0.081486
19	h	0.068664
32	h	0.149884
50	h	0.185636
12	s	0.450216
15	s	0.425857
37	s	0.279922
39	s	0.279922
47	s	0.242282
6	gh	0.006438
8	gh	0.0785243
31	gh	0.0315698
33	gh	0.0385178
42	gh	0.0676013
23	gs	0.234525
25	gs	0.224334
29	gs	0.314574
30	gs	0.205228
38	gs	0.22582
3	hs	0.302334
13	hs	0.313705
22	hs	0.377749
46	hs	0.241545
49	hs	0.297254
10	ghs	0.459029
34	ghs	0.339441
40	ghs	0.358582
41	ghs	0.526069
43	ghs	0.419549
2	unplanted	0.00395025
14	unplanted	0.0023265
21	unplanted	0.00687975
24	unplanted	0.0141255
45	unplanted	0.0103508

[truncated: 10 more sheets: Ba, Ca, Mg, Mo, Ni, K, Fe, final_bitou_above_gr_biomass, final_total_above_gr_biomass, planting_list_per_mescosom]
